# Supplementary material for: The Presence of Blood–Brain Barrier Modulates the Response to Magnesium Salts in Human Brain Organoids
Source: Int J Mol Sci. 2022 May 4;23(9):5133. doi: 10.3390/ijms23095133 (PMC9104490; doi:10.3390/ijms23095133)
Supplement: Supplementary file 1 [file ijms-23-05133-s001.zip]

Archive with 1 entries (1 files):
- ijms-1682297-supplementary.pdf
